# Supplementary material for: Headspace Volatiles and Endogenous Extracts of Prunus mume Cultivars with Different Aroma Types
Source: Molecules. 2021 Nov 30;26(23):7256. doi: 10.3390/molecules26237256 (PMC8658796; doi:10.3390/molecules26237256)
Supplement: Supplementary file 1 [file molecules-26-07256-s001.zip]

Archive with 1 entries (1 files):
- Supplementary Files.xlsx
