# Supplementary material for: Headspace Volatiles and Endogenous Extracts of Prunus mume Cultivars with Different Aroma Types
Source: Molecules. 2021 Nov 30;26(23):7256. doi: 10.3390/molecules26237256 (PMC8658796; doi:10.3390/molecules26237256)
Supplement: Supplementary file 1 [file molecules-26-07256-s001.zip › Supplementary Files.xlsx]

## Sheet: Table S1
Table S1. Relative amount of headspace volatiles of eight P. mume cultivars with four aroma types.
Number	Compound	RT	RIC	RIL	Relative amount of headspace volatiles [ mean ± SD (%)]
					‘DEZS’	‘JM’	‘MDL’	‘DFH’	‘FPCZ’	‘JN’	‘XLE’	‘LY’
Benzenoids/Phenylpropanoids					89.41±23.63	87.23±12.16	88.88±5.65	82.53±14.75	88.29±11.03	94.85±14.05	91.1±14.05	89.14±9.33
C1	Styrene	7.58	888.603	893	1.74±0.96	0.33±0.12	0.20±0.05	1.61±0.39	0.07±0.03	1.22±0.14	0.46±0.17	0.84±0.25
C2	Benzaldehyde	9.78	960.772	962	18.94±8.70	11.12±6.34	11.87±2.24	22.79±3.76	10.38±1.33	5.34±2.83	7.41±1.08	6.69±3.54
C3	p-Methoxytoluene	11.52	1004.55	1021	-	-	0.32±0.05	-	-	0.05±0.01	0.04±0.01	-
C4	Benzyl alcohol	12	1032.26	1036	30.09±5.85	11.72±1.16	9.00±0.45	15.76±4.61	8.51±1.37	57.13±5.76	17.78±4.97	15.06±1.03
C5	m-Cresole	13.11	1068.06	1075	0.34±0.06	0.05±0.01	-	0.65±0.10	0.07±0.00	0.23±0.06	0.10±0.02	0.04±0.01
C6	Benzyl methanoate	13.27	1073.23	1080	0.23±0.04	0.16±0.03	0.31±0.03	0.45±0.17	0.14±0.03	0.43±0.12	0.28±0.01	0.25±0.09
C7	2-Phenylisopropanol	13.55	1082.26	1090	0.08±0.04	0.04±0.00	0.09±0.00	0.06±0.02	0.04±0.01	0.18±0.13	0.09±0.03	0.21±0.03
C8	Methyl benzoate	13.78	1089.68	1094	3.41±1.29	2.41±0.37	8.22±0.38	3.06±0.68	1.80±0.45	3.84±1.24	3.01±0.71	3.26±0.68
C9	Benzyl acetate	15.89	1160.27	1164	22.96±4.66	52.58±2.64	51.97±1.66	29.78±3.24	61.26±5.20	5.19±0.46	49.17±4.53	54.44±2.00
C10	Phenol, 4-methoxy-3-methyl-	16.57	1183.16	1181	-	0.03±0.00	0.12±0.01	-	0.10±0.01	-	0.15±0.06	0.05±0.01
C11	Methyl salicylate	16.71	1187.88	1192	0.05±0.01	0.12±0.03	0.46±0.04	0.41±0.06	0.11±0.04	0.23±0.07	0.22±0.03	0.18±0.05
C12	Methyl chavicol	16.88	1193.6	1196	0.34±0.05	0.66±0.06	0.37±0.03	0.92±0.09	0.64±0.06	0.43±0.28	1.39±0.24	1.10±0.48
C13	cis-Cinnamaldehyde	17.45	1213.52	1219	-	0.01±0.00	0.01±0.00	-	0.03±0.01	0.08±0.00	0.01±0.00	-
C14	Benzenepropanol	17.8	1225.98	1232	0.91±0.07	0.10±0.03	-	0.13±0.02	0.08±0.02	1.82±0.21	-	0.13±0.07
C15	Chavicol	18.33	1244.84	1255	0.57±0.07	2.79±0.60	1.19±0.18	2.50±0.77	0.79±0.26	2.36±0.36	5.46±1.57	2.41±0.71
C16	Benzyl propanoate	18.52	1251.6	1262	-	0.17±0.03	0.15±0.02	0.21±0.05	0.05±0.01	0.43±0.07	0.17±0.01	0.18±0.03
C17	(E)-Cinnamaldehyde	18.95	1266.9	1270	1.52±0.48	0.09±0.03	0.07±0.00	0.11±0.01	0.57±0.18	2.69±0.59	0.06±0.01	0.15±0.06
C18	Anethole	19.34	1280.78	1286	0.06±0.01	0.12±0.01	0.06±0.00	0.15±0.01	0.08±0.03	0.07±0.00	0.22±0.05	0.13±0.03
C19	Cinnamyl alcohol	19.9	1300.75	1310	2.99±1.04	0.25±0.04	-	0.26±0.08	-	6.49±1.07	-	0.25±0.01
C20	5-Indanol	20.76	1333.08	1335	0.13±0.01	0.39±0.08	0.17±0.03	0.34±0.09	0.09±0.03	0.38±0.08	0.67±0.17	0.33±0.02
C21	Benzyl butanoate	20.95	1340.23	1345	-	0.06±0.02	0.19±0.02	0.49±0.15	-	-	0.05±0.01	0.02±0.01
C22	Eugenol	21.34	1354.89	1357	4.35±0.25	3.60±0.42	3.74±0.41	2.15±0.37	3.18±1.90	6.03±0.55	4.13±0.34	3.36±0.19
C23	Benzenepropyl acetate	21.53	1362.03	1373	0.70±0.04	0.34±0.11	0.19±0.03	0.17±0.02	0.30±0.06	0.23±0.02	0.23±0.03	0.06±0.03
C24	Benzyl 2-methylbutyrate	22	1379.7	1392	-	0.09±0.03	0.18±0.02	0.53±0.06	-	-	-	-
C25	Methyleugenol	22.34	1392.48	1402	0.34±0.05	0.08±0.00	0.07±0.01	-	0.33±0.10	0.05±0.01	0.06±0.01	0.08±0.03
C26	(E)-Isoeugenol	22.43	1395.86	1408	0.37±0.03	0.23±0.02	0.24±0.02	0.18±0.01	0.39±0.08	0.36±0.04	0.25±0.02	0.16±0.10
C27	Isopentyl benzoate	23.35	1432.53	1439	-	-	-	0.03±0.01	-	-	-	-
C28	trans-m-Propenyl guaiacol	23.53	1439.76		2.98±0.42	0.67±0.10	0.77±0.07	0.33±0.22	1.02±0.23	1.08±0.03	0.79±0.07	0.65±0.04
C29	1-Isochromanone-3-carboxylic acid	24.26	1469.08		0.08±0.00	0.07±0.01	0.08±0.00	0.11±0.01	0.09±0.02	0.11±0.02	0.09±0.00	0.10±0.01
C30	Isohomogenol	24.74	1488.35	1492	0.04±0.00	0.03±0.00	0.02±0.00	0.03±0.00	0.06±0.01	0.04±0.00	0.02±0.01	0.03±0.01
C31	Benzyl tiglate	24.84	1492.37	1498	-	0.02±0.01	0.01±0.00	-	-	-	-	-
C32	Benzyl Benzoate	31.01	1765.42	1762	-	0.02±0.00	0.12±0.01	0.05±0.00	0.01±0.00	0.32±0.07	0.06±0.00	-
C33	Diisobutyl phthalate	33.09	1865.05	1870	0.02±0.00	-	-	-	0.01±0.00	-	-	-
Fatty Acid Derivatives					7.42±2.04	13.59±4.48	13.71±2.39	19.39±5.57	10.8±4	4.11±0.93	8.93±2.98	12.44±5.03
C34	(Z)3-Hexen-1-ol	6.58	851.838	848	0.25±0.05	0.18±0.01	-	0.31±0.21	0.14±0.11	0.10±0.01	0.04±0.01	0.04±0.01
C35	(Z)-2-Hexenol	6.94	865.074	868	0.16±0.07	0.43±0.18	0.01±0.00	0.76±0.53	0.10±0.07	0.34±0.23	0.06±0.01	0.05±0.02
C36	Isoamyl acetate	7.21	875	876	-	0.76±0.13	1.47±0.18	2.40±0.43	0.56±0.18	-	1.91±0.56	1.16±0.34
C37	Pentyl acetate	8.29	914.706	911	-	0.20±0.08	0.58±0.27	0.92±0.64	0.12±0.03	-	0.24±0.06	0.22±0.07
C38	Methyl hexoate	8.57	921.865	925	0.37±0.19	0.10±0.03	0.42±0.08	0.29±0.06	0.21±0.11	0.07±0.03	0.22±0.04	0.35±0.20
C39	3(Z)-Hexenyl acetate	11.07	1002.26	1005	1.90±0.50	1.42±0.51	0.73±0.08	1.38±0.71	3.07±1.23	-	1.03±0.33	1.41±0.41
C40	Hexyl acetate	11.29	1009.35	1011	-	-	0.67±0.08	1.41±0.31	0.50±0.05	-	0.61±0.24	0.44±0.02
C41	(2E)-2-Hexenyl acetate	11.37	1011.94	1016	1.37±0.26	5.00±1.76	0.82±0.16	4.41±0.86	2.67±1.26	-	0.79±0.24	1.66±0.64
C42	Methyl enanthate	11.6	1019.35	1023	0.12±0.03	-	-	-	-	-	-	-
C43	2-Ethylhexanol	11.83	1026.77	1030	-	0.11±0.01	-	0.20±0.05	0.10±0.02	-	-	-
C44	Decane, 2,6,7-trimethyl-	12.6	1051.61	1058	-	0.01±0.00	-	0.11±0.02	0.04±0.02	-	0.05±0.01	0.09±0.09
C45	Nonanal	14.12	1100.67	1104	0.52±0.11	0.38±0.15	0.20±0.03	0.71±0.14	0.25±0.08	0.45±0.03	0.30±0.04	0.50±0.06
C46	Heptyl acetate	14.32	1107.41	1113	-	0.03±0.01	-	0.05±0.01	0.02±0.00	-	-	0.03±0.00
C47	Methyl caprylate	14.67	1119.19	1126	0.27±0.14	0.14±0.02	0.26±0.04	0.11±0.02	0.23±0.09	0.10±0.01	0.15±0.01	0.19±0.09
C48	1-Nonanol	16.1	1139.07	1173	0.19±0.02	-	-	-	-	0.14±0.02	-	-
C49	Decanal	17.11	1201.42	1206	0.10±0.03	0.14±0.02	0.05±0.00	0.19±0.01	0.06±0.01	0.13±0.05	0.12±0.03	0.13±0.03
C50	Caprylyl acetate	17.2	1204.63	1210	0.13±0.04	0.08±0.01	0.13±0.01	0.14±0.01	0.14±0.01	0.08±0.02	0.15±0.05	0.14±0.01
C51	(Z)-3-Nonenyl acetate	19.5	1286.48	1292	-	0.03±0.00	0.08±0.04	-	0.03±0.01	-	0.05±0.01	0.04±0.00
C52	Decanoic acid, methyl ester	20.35	1317.67	1325	0.13±0.03	0.09±0.02	0.11±0.01	0.06±0.03	0.11±0.04	0.07±0.03	0.12±0.01	0.08±0.02
C53	Butyl carbitol acetate	21.35	1355.26	1366	0.40±0.07	0.24±0.06	0.18±0.02	0.38±0.13	0.29±0.06	0.41±0.04	0.20±0.06	0.41±0.07
C54	1-isobutyrate	21.64	1366.17	1380	0.19±0.03	0.09±0.01	0.07±0.01	0.16±0.01	0.08±0.02	0.13±0.02	0.07±0.02	0.10±0.02
C55	Dodecanal	22.61	1402.81	1409	0.03±0.00	0.02±0.00	0.02±0.00	0.03±0.01	0.02±0.00	0.03±0.00	-	0.02±0.01
C56	Dodecanoic acid, methyl ester	25.46	1518.38	1526	0.02±0.00	0.03±0.01	0.03±0.00	0.02±0.00	0.04±0.02	0.02±0.00	0.04±0.00	0.02±0.00
C57	Tridecanolide	28.03	1629.46	1632	-	0.08±0.00	0.07±0.02	0.11±0.02	-	0.16±0.02	0.08±0.02	0.09±0.01
Terpenoids					0.62±0.23	1.96±0.72	3.89±0.68	2.62±0.68	1.01±0.29	0.94±0.21	1.33±0.61	2.62±1.45
C58	(R)-α-Pinene	8.87	931.511	929	-	0.39±0.20	0.66±0.07	0.11±0.05	0.09±0.07	-	0.10±0.08	0.80±0.65
C59	Camphene	9.38	947.91	952	0.14±0.07	0.50±0.22	1.23±0.20	0.68±0.21	0.34±0.06	0.17±0.07	0.39±0.16	0.71±0.45
C60	cis-β-Ocimene	12.34	1043.23	1038	-	-	0.20±0.11	0.22±0.10	-	-	-	-
C61	Linalool	13.97	1095.81	1099	-	-	-	0.61±0.10	-	-	-	-
C62	(E)-4,8-Dimethylnona-1,3,7-triene	14.37	1109.09	1116	0.14±0.04	0.14±0.02	0.60±0.22	0.19±0.02	-	0.39±0.08	0.35±0.18	0.37±0.17
C63	2-Camphanone	15.39	1143.43	1145	0.25±0.09	0.87±0.28	1.15±0.08	0.73±0.19	0.54±0.15	0.25±0.05	0.32±0.14	0.64±0.15
C64	Longifolene	22.69	1406.02	1405	0.09±0.03	0.06±0.00	0.05±0.00	0.08±0.01	0.04±0.01	0.13±0.01	0.17±0.05	0.10±0.03
C65	β-Caryophyllene	22.94	1416.06	1419	0.03±0.01	0.08±0.02	0.03±0.00	-	-	-	0.04±0.01	0.03±0.01
C66	Humulene	23.84	1452.21	1454	-	0.03±0.00	-	-	-	-	-	-
Note: 'DEZS' and 'JM' belong to the fresh-scented P.mume cultivars; 'MDL' and 'DFH' belong to the lighted-scented P.mume cultivars; 'FPCZ' and 'JN' belong to the strong-scented P.mume cultivars; 'XLE' and 'LY' belong to the sweet-scented P.mume cultivars
RT: retention time;
"-", not detected.
Relative amounts of compounds(%) are represented the averages and standard deviation
LRC indicates that linear retention indices of volatile compounds were calculated using an alkane series standard (C7–C40); LRL indicates that the data was obtained from National Institute of Standards and Technology (NIST) Chemistry WebBook:http: //webbook.nist.gov/chemistry/;
Bold number were the total contents of different kinds of substances.

## Sheet: Table S2
Table S2. Relative content of endogenous extracts of eight P. mume cultivars with four aroma types.
Number	Compound	RT	RIC	RIL	The relative content of endogenous extracts [ mean ± SD (%)]
					‘DEZS’	‘JM’	‘MDL’	‘DFH’	‘FPCZ’	‘JN’	‘XLE’	‘LY’
Benzenoids/Phenylpropanoids					88.08±3.13	85.84±1.72	89.4±1.61	89.74±3.08	89.74±3.08	87.72±2.33	88.98±1.91	84.76±8.82
C1	Tropilidene	5.33	763	763	0.07±0.00	0.17±0.00	0.18±0.00	0.15±0.01	0.15±0.01	0.08±0.00	0.09±0.00	0.15±0.02
C2	p-Dimethylbenzene	7.52	875.331	901	0.02±0.00	0.06±0.01	0.04±0.00	0.05±0.00	0.05±0.00	0.02±0.01	0.02±0.01	0.04±0.02
C3	Benzaldehyde	10.17	962	962	38.80±0.78	46.46±0.22	40.04±0.32	36.73±0.27	36.73±0.27	27.76±0.24	40.53±0.36	38.34±1.95
C4	Benzyl alcohol	12.34	1036	1036	7.72±0.09	8.04±0.23	7.41±0.14	10.75±0.35	10.75±0.35	16.23±0.31	7.26±0.11	5.13±0.91
C5	Benzoyl cyanide	13.73	1086.4		1.64±0.04	0.06±0.01	4.23±0.10	3.83±0.14	3.83±0.14	1.07±0.06	3.37±0.26	1.97±0.63
C6	Benzeneethanol	14.58	1117.22	1116	0.03±0.00	0.02±0.00	0.05±0.01	0.01±0.00	0.01±0.00	0.02±0.00	0.03±0.00	0.01±0.00
C7	Benzyl acetate	15.89	1164	1164	2.69±0.07	3.96±0.22	2.64±0.06	2.31±0.22	2.31±0.22	1.55±0.07	2.28±0.02	2.25±0.04
C8	Ethyl benzoate	16.11	1173.15	1171	-	-	0.32±0.03	-	-	-	-	0.11±0.02
C9	Benzoic acid	16.77	1195.39	1177	0.24±0.13	-	1.33±0.05	1.59±0.19	1.59±0.19	0.94±0.25	1.41±0.23	3.82±0.53
C10	Chavicol	18.69	1263.32	1255	0.22±0.05	0.59±0.02	0.17±0.00	-	-	1.83±0.05	0.13±0.00	0.32±0.02
C11	(E)-Cinnamaldehyde	19.02	1275.87	1270	-	-	-	-	-	0.70±0.03	-	-
C12	Cinnamyl alcohol	20.06	1310	1310	5.11±0.02	0.22±0.01	-	0.19±0.08	0.19±0.08	14.21±0.54	0.16±0.02	0.27±0.03
C13	Mandelonitrile	20.9	1344.31		23.23±0.71	19.67±0.56	20.10±0.41	21.06±0.87	21.06±0.87	11.17±0.15	24.38±0.30	15.41±1.26
C14	Eugenol	21.1	1352.47	1357	2.17±0.05	1.75±0.02	0.96±0.00	0.87±0.04	0.87±0.04	3.31±0.08	1.49±0.26	2.04±0.11
C15	Phenol, 2-methoxy-3-(2-propenyl)-	21.48	1367.99	1377	-	0.02±0.00	0.02±0.00	-	-	-	-	-
C16	Methyleugenol	22.27	1400.26	1402	0.03±0.01	0.01±0.00	0.01±0.00	-	-	-	0.05±0.02	0.02±0.00
C17	Cinnamyl acetate	23.39	1446	1446	1.46±0.01	-	0.02±0.00	0.02±0.00	0.02±0.00	0.31±0.01	0.02±0.00	-
C18	4-Methoxy-3-hydroxy benzyl alcohol	23.66	1457.68	1478	-	-	-	-	-	0.07±0.01	0.07±0.01	-
C19	2,4-Di-tert-butylphenol	24.95	1513.47	1519	0.53±0.68	1.98±0.15	1.41±0.06	1.97±0.14	1.97±0.14	2.17±0.04	1.43±0.08	2.34±0.38
C20	Mandelamide	25.72	1543.74	1536	0.08±0.01	0.22±0.02	0.18±0.01	-	-	-	-	-
C21	Benzyl Benzoate	30.72	1763	1763	1.48±0.11	0.55±0.02	6.53±0.03	5.21±0.19	5.21±0.19	2.77±0.13	1.19±0.04	0.01±0.00
C22	Mandelonitrile benzoate	33.9	1945	1945	1.27±0.16	0.09±0.01	2.43±0.15	2.90±0.26	2.90±0.26	1.13±0.04	3.99±0.04	10.40±2.73
C23	2,2'-Methylenebis(6-t-butyl-4-methylphenol)	41.95	2412.34	2414	1.18±0.20	1.93±0.21	1.33±0.24	1.75±0.24	1.75±0.24	1.66±0.29	0.86±0.13	2.12±0.16
C24	Hexadecanoic acid, phenylmethyl ester	44.57	2577.44	2588	0.11±0.01	0.04±0.01	-	0.35±0.08	0.35±0.08	0.72±0.02	0.22±0.02	0.01±0.01
Fatty Acid Derivatives					9.2±0.62	9.96±0.99	7.5±0.56	7.86±0.68	7.86±0.68	9.93±0.66	8.34±0.34	10.07±1.69
C25	Ethyl isobutyrate	5.16	756	756	0.04±0.01	0.05±0.00	0.04±0.00	0.05±0.01	0.05±0.01	0.06±0.01	0.04±0.00	0.07±0.00
C26	4-Methyl-2-pentanol	5.28	758	758	0.03±0.01	0.03±0.00	0.04±0.01	0.05±0.02	0.05±0.02	0.03±0.01	0.03±0.00	0.05±0.00
C27	Hexanal	5.93	821	821	0.63±0.04	0.46±0.02	0.19±0.01	0.46±0.04	0.46±0.04	0.07±0.01	0.73±0.03	0.46±0.06
C28	2,4-Dimethylheptane	6.29	832.972	839	0.02±0.00	0.03±0.00	0.03±0.01	0.03±0.01	0.03±0.01	0.02±0.00	0.02±0.00	0.03±0.01
C29	Diacetone alcohol	6.95	856.427	854	0.08±0.01	0.08±0.00	0.10±0.04	0.12±0.03	0.12±0.03	0.08±0.02	0.06±0.01	0.11±0.01
C30	(E)-2-Hexenal	7.13	862.385	865	1.74±0.06	1.93±0.12	1.47±0.06	2.14±0.22	2.14±0.22	3.04±0.06	2.52±0.05	2.07±0.39
C31	Heptanal	8.35	901.476	907	0.01±0.00	0.02±0.00	0.01±0.00	0.01±0.00	0.01±0.00	0.02±0.00	0.02±0.00	0.03±0.01
C32	Butyl cellosolve	8.48	911.511	929	0.15±0.03	0.16±0.01	0.22±0.09	0.25±0.08	0.25±0.08	0.16±0.05	0.13±0.01	0.23±0.03
C33	Octanal	11.19	996.783	1003	0.03±0.00	0.03±0.00	0.01±0.00	0.02±0.01	0.02±0.01	0.02±0.00	0.02±0.00	0.03±0.00
C34	2,6-Dimethylnonane	11.6	1010.76	1018	0.02±0.00	0.01±0.00	0.02±0.00	0.01±0.01	0.01±0.01	0.01±0.00	0.01±0.00	0.02±0.00
C35	4,5-Dimethylnonane	12.56	1043.98	1046	0.05±0.01	0.09±0.02	0.02±0.00	0.06±0.01	0.06±0.01	0.05±0.01	0.06±0.01	0.06±0.01
C36	3,4-Dimethyl decane	12.72	1049.78	1052	0.03±0.00	0.05±0.01	0.01±0.00	0.03±0.01	0.03±0.01	0.03±0.01	0.02±0.01	0.03±0.01
C37	Nonanal	14.12	1100.54	1104	0.67±0.00	0.40±0.00	0.33±0.01	0.24±0.00	0.24±0.00	0.59±0.01	0.37±0.01	0.86±0.08
C38	4-Oxoisophorone	15.35	1145.14	1145	-	0.02±0.00	0.01±0.00	0.02±0.01	0.02±0.01	-	0.03±0.00	-
C39	cis-6-Dodecene	16.14	1174.29	1176	-	-	-	-	-	0.19±0.00	-	0.21±0.06
C40	(E)-2-Nonen-1-ol	16.43	1183.36	1176	0.55±0.04	0.69±0.06	0.06±0.00	0.25±0.00	0.25±0.00	0.70±0.01	0.70±0.00	0.37±0.07
C41	5-Hydroxymethylfurfural	18.2	1245.98	1232	-	0.05±0.01	-	0.05±0.01	0.05±0.01	-	0.03±0.02	0.09±0.02
C42	4-Ethylundecane	18.44	1254.48	1242	0.03±0.00	-	-	-	-	-	-	-
C43	Nonanoic acid	19.22	1282.99	1273	0.07±0.01	0.06±0.00	0.05±0.01	0.06±0.01	0.06±0.01	0.07±0.01	0.05±0.01	0.08±0.00
C44	Undecanal	19.75	1299.83	1307	0.04±0.00	-	0.02±0.00	0.01±0.00	0.01±0.00	0.06±0.00	0.03±0.00	0.02±0.01
C45	5-Acetoxymethyl-2-furaldehyde	20	1308.03	1304	-	-	0.21±0.07	-	-	-	-	-
C46	Decanoic acid	21.74	1378.61	1373	-	0.07±0.00	0.08±0.01	0.03±0.00	0.03±0.00	-	0.01±0.00	-
C47	2,6,10-Trimethyltridecane	23.52	1451.62	1449	0.07±0.00	0.04±0.00	0.10±0.01	0.12±0.01	0.12±0.01	0.16±0.00	0.04±0.00	0.11±0.02
C48	2,6,10-Trimethyltetradecane	25.73	1547.2	1539	-	-	-	0.02±0.00	0.02±0.00	0.02±0.01	0.01±0.00	0.08±0.08
C49	Dodecanoic acid	26.31	1572.28	1567	0.04±0.01	0.09±0.01	0.09±0.06	0.07±0.00	0.07±0.00	0.05±0.01	0.04±0.01	0.05±0.01
C50	6-Methyloctadecane	26.8	1593.47	1572	0.01±0.00	0.03±0.00	0.08±0.00	0.02±0.00	0.02±0.00	0.02±0.00	0.01±0.00	0.09±0.02
C51	2-Pentylcyclohexanone	29.14	1694.67		0.60±0.01	1.62±0.02	2.07±0.02	1.00±0.05	1.00±0.05	0.52±0.00	0.91±0.04	0.62±0.02
C52	1-Pentadecanal	29.37	1704.62	1715	0.03±0.00	0.01±0.00	0.02±0.00	0.01±0.00	0.01±0.00	0.04±0.00	0.01±0.00	0.03±0.00
C53	8-Methylheptadecane	29.88	1726.67	1739	0.05±0.02	0.07±0.00	0.01±0.00	0.05±0.01	0.05±0.01	0.05±0.02	0.04±0.01	0.05±0.02
C54	Hexahydrofarnesyl acetone	31.96	1833.97	1844	0.19±0.00	0.16±0.00	0.24±0.00	0.29±0.01	0.29±0.01	0.31±0.01	0.12±0.00	0.31±0.06
C55	Octadecanal	35.4	2030.85	2021	0.31±0.01	0.09±0.07	-	0.12±0.01	0.12±0.01	0.26±0.01	0.14±0.01	-
C56	1-Octadecanol	36.6	2099.53	2082	0.07±0.00	0.13±0.01	0.10±0.02	0.11±0.03	0.11±0.03	0.10±0.02	0.06±0.01	0.14±0.03
C57	γ-Palmitolactone	36.96	2120.13	2105	-	-	-	0.37±0.01	0.37±0.01	-	-	-
C58	Eicosanal	38.99	2230.58	2224	1.07±0.28	0.86±0.49	-	0.13±0.00	0.13±0.00	0.86±0.24	0.38±0.02	-
C59	5-Octadecanone	39.97	2262.39		0.13±0.00	-	0.15±0.01	-	-	0.03±0.02	-	0.14±0.02
C60	Henicosanal	40.03	2303.98	2332	0.07±0.01	0.15±0.05	0.09±0.01	0.03±0.01	0.03±0.01	0.09±0.02	0.04±0.01	0.18±0.02
C61	Eicosyl acetate	40.67	2333.33	2409	0.06±0.01	0.12±0.00	0.09±0.02	0.09±0.02	0.09±0.02	0.09±0.01	0.04±0.01	0.14±0.02
C62	Docosanal	42.27	2433.12	2430	0.91±0.01	0.77±0.01	0.59±0.01	0.29±0.01	0.29±0.01	1.07±0.04	0.62±0.01	1.16±0.10
C63	Docosanoic acid, methyl ester	43.76	2528.05	2528	-	-	-	0.19±0.01	0.19±0.01	-	-	-
C64	Tricosanal	43.83	2532.32	2531	0.13±0.01	0.23±0.03	0.09±0.02	-	-	0.09±0.01	0.10±0.00	0.15±0.01
C65	Tetracosanal	45.41	2628.66	2632	0.49±0.02	0.44±0.02	0.33±0.02	0.15±0.01	0.15±0.01	0.56±0.01	0.31±0.02	0.70±0.06
C66	1-Heptacosene	46.1	2670.73	2693	0.74±0.01	0.71±0.02	0.35±0.03	0.75±0.01	0.75±0.01	0.31±0.00	0.56±0.03	1.23±0.39
C67	Tetracosanoic acid, methyl ester	47.21	2738.41	2730	0.04±0.00	0.21±0.01	0.18±0.01	0.16±0.00	0.16±0.00	0.10±0.02	0.03±0.00	0.07±0.04
Terpenoids					2.72±0.45	4.18±0.17	3.11±0.32	2.39±0.49	2.39±0.49	2.33±0.22	2.66±0.29	5.15±0.77
C68	α-Thujene	9.16	933.045		-	0.01±0.00	0.01±0.00	0.01±0.00	0.01±0.00	-	-	0.01±0.00
C69	Camphene	9.63	948.456	952	-	0.02±0.00	0.01±0.00	0.01±0.00	0.01±0.00	-	-	0.01±0.00
C70	Limonene	11.91	1021.34	1031	0.01±0.00	0.03±0.00	0.01±0.00	0.03±0.01	0.03±0.01	0.02±0.00	0.02±0.00	0.02±0.00
C71	8-Hydroxylinalool	21.49	1368.4	1361	-	-	-	0.34±0.01	0.34±0.01	-	-	-
C72	Neophytadiene	31.83	1826.53	1838	0.05±0.00	0.17±0.02	0.21±0.00	0.12±0.01	0.12±0.01	0.11±0.01	0.13±0.00	0.32±0.06
C73	Phytol	37.03	2124.14	2114	0.75±0.02	1.33±0.04	0.86±0.04	0.50±0.02	0.50±0.02	0.39±0.01	0.38±0.03	1.07±0.45
C74	Squalene	49.06	2812.65	2823	1.91±0.43	2.62±0.11	2.01±0.28	1.38±0.44	1.38±0.44	1.81±0.20	2.13±0.26	3.72±0.26
Note: 'DEZS' and 'JM' belong to the fresh-scented P.mume cultivars; 'MDL' and 'DFH' belong to the lighted-scented P.mume cultivars; 'FPCZ' and 'JN' belong to the strong-scented P.mume cultivars; 'XLE' and 'LY' belong to the sweet-scented P.mume cultivars
RT: retention time;
"-", not detected.
Relative amounts of compounds(%) are represented the averages and standard deviation
LRC indicates that linear retention indices of volatile compounds were calculated using an alkane series standard (C7–C40); LRL indicates that the data was obtained from National Institute of Standards and Technology (NIST) Chemistry WebBook:http: //webbook.nist.gov/chemistry/;
Bold number were the total contents of different kinds of substances.

## Sheet: Table S3
Table S3. Relative content of ten common headspace volatiles and endogenous extracts
Type	Compound	RIC	RIL	Relative amounts of compounds[ mean ± SD (%)]
				‘DEZS’	‘JM’	‘MDL’	‘DFH’	‘FPCZ’	‘JN’	‘XLE’	‘LY’
Headspace volatiles	Benzaldehyde	960.772	962	18.53±8.44	11.09±6.32	11.86±2.24	22.73±3.74	10.32±1.32	5.29±2.80	7.40±1.08	6.68±3.53
	Benzyl alcohol	1032.26	1036	29.54±5.96	12.85±1.30	8.99±0.45	15.72±4.61	8.47±1.36	56.65±5.78	17.75±4.96	15.01±1.03
	Benzyl acetate	1160.27	1164	22.53±4.66	57.87±6.39	51.94±1.66	29.70±3.24	60.94±5.20	5.15±0.46	49.10±4.53	54.27±2.01
	Chavicol	1244.84	1255	0.56±0.07	3.05±0.61	1.19±0.18	2.49±0.77	0.79±0.26	2.34±0.35	5.46±1.56	2.40±0.71
	(E)-Cinnamaldehyde	1266.9	1270	1.49±0.47	0.10±0.03	0.06±0.00	0.11±0.01	0.56±0.18	2.67±0.58	0.06±0.01	0.15±0.06
	Cinnamyl alcohol	1300.75	1310	2.93±1.02	0.28±0.05	-	0.26±0.08	-	6.43±1.06	-	0.25±0.01
	Eugenol	1354.89	1357	4.27±0.25	3.93±0.38	3.74±0.41	2.14±0.37	3.16±1.89	5.98±0.55	4.12±0.34	3.35±0.19
	Methyleugenol	1392.48	1402	0.33±0.05	0.09±0.01	0.07±0.01	-	0.33±0.10	0.05±0.01	0.06±0.01	0.08±0.03
	Benzyl Benzoate	1763	1763	-	0.02±0.00	0.12±0.01	0.05±0.00	0.01±0.00	0.31±0.07	0.06±0.00	-
	Camphene	947.91	952	0.14±0.07	0.49±0.22	1.23±0.20	0.67±0.21	0.34±0.06	0.17±0.06	0.39±0.16	0.71±0.44
Endogenous extracts	Benzaldehyde	962	962	23.39±0.42	27.49±0.29	27.14±0.41	21.13±0.14	23.84±0.45	16.13±0.28	27.20±0.33	20.24±1.98
	Benzyl alcohol	1036	1036	4.66±0.09	4.76±0.12	5.02±0.11	6.18±0.20	3.68±0.02	9.43±0.25	4.87±0.05	2.73±0.60
	Benzyl acetate	1164	1164	1.62±0.06	2.34±0.14	1.79±0.06	1.33±0.13	1.64±0.04	0.90±0.04	1.53±0.00	1.19±0.05
	Chavicol	1263.32	1255	0.13±0.03	0.35±0.01	0.12±0.00	-	0.55±0.00	1.07±0.02	0.09±0.00	0.17±0.02
	(E)-Cinnamaldehyde	1310	1310	-	-	-	-	-	0.41±0.02	-	-
	Cinnamyl alcohol	1275.87	1270	3.08±0.03	0.13±0.01	-	0.11±0.04	0.14±0.01	8.26±0.38	0.11±0.01	0.14±0.01
	Eugenol	1352.47	1357	1.31±0.03	1.04±0.01	0.65±0.01	0.50±0.02	1.60±0.07	1.92±0.03	1.00±0.17	1.08±0.11
	Methyleugenol	1400.26	1402	0.02±0.01	-	0.01±0.00	-	0.01±0.00	-	0.03±0.01	0.01±0.00
	Benzyl Benzoate	1763	1763	0.89±0.07	0.33±0.01	4.43±0.05	3.00±0.11	0.75±0.09	1.61±0.06	0.80±0.03	0.01±0.00
	Camphene	948.456	952	-	0.01±0.00	-	0.01±0.00	-	-	-	-
Note: 'DEZS' and 'JM' belong to the fresh-scented P.mume cultivars; 'MDL' and 'DFH' belong to the lighted-scented P.mume cultivars; 'FPCZ' and 'JN' belong to the strong-scented P.mume cultivars; 'XLE' and 'LY' belong to the sweet-scented P.mume cultivars
RT: retention time;
"-", not detected.
Relative amounts of compounds(%) are represented the averages and standard deviation
LRC indicates that linear retention indices of volatile compounds were calculated using an alkane series standard (C7–C40); LRL indicates that the data was obtained from National Institute of Standards and Technology (NIST) Chemistry WebBook:http: //webbook.nist.gov/chemistry/;
Bold number were the total contents of different kinds of substances.

## Sheet: Table S4
Table S4. OAV of Volatile Biomarkers
Compounds	Molecular Weight	Molecular Formula	Odor thresholds(μg/kg)	OAVs								aromatic characteristics
				DEZS	JM	MDL	DFH	FPCZ	JN	XLE	LY
m-Cresole	108.14	C7H8O	n/a									Phenolic
Cinnamyl alcohol	134.18	C9H10O	1000a	0.12688	0.09333	0	0.02102	0	0.94028	0	0.06088	FLorala
Pentyl acetate	130.185	C7H14O2	43b	0	1.75605	13.1609	1.52419	0.671628	0	6.05744	1.30488	Fruityb
(E)-Cinnamaldehyde	132.16	C9H8O	50a	1.3174	0.6744	1.2934	0.1908	2.084	8.0344	1.3278	0.6238	Cinnamon
Camphene	136.24	C10H16	1980b	0.00256061	0.0948737	0.60003	0.0347323	0.0358232	0.0133788	0.213369	0.109455	Woodyb
(Z)3-Hexen-1-ol	100.16	C6H12O	70c	0.150143	0.917714	0	0.313429	0.284	0.205714	0.665857	0.129143	Greenc
Methyl salicylate	152.15	C8H8O3	40d	0.052	1.13175	11.459	0.86075	0.615	0.768	6.5045	1.21625	Spicyd
cis-Cinnamaldehyde	132.16	C9H8O	50a	0	0.0986	0.2536	0	0.1202	0.223	0.2604	0	Cinnamon
(Z)-2-Hexenol	100.16	C6H12O	17c	0.317647	9.73	0.684706	3.14765	0.878824	2.39706	4.20529	0.625294	Greenc
Benzenepropyl acetate	178.228	C11H14O2	-									-
aDescriptions and threshold values after GA Burdock(2010).bFrom Li X(2021).cFrom Oyama-Okubo(2013).dFrom Du F(2019).

## Sheet: Table S5
Table S5. Comparative analysis of the content of volatile biomarkers with high OAV
Compound	Emission Amount [mean±SD(ng/g)]
	‘DEZS’	‘JM’	‘MDL’	‘DFH’	‘FPCZ’	‘JN’	‘XLE’	‘LY’
(E)-Cinnamaldehyde	65.87±37.19b	33.72±14.98b	64.67±16.86b	9.54±3.42b	104.20±26.70b	401.72±160.07a	66.39±7.71b	31.19±6.62b
Camphene	5.07±3.00c	187.85±94.13bc	1188.06±267.25a	68.77±47.38c	70.93±38.56c	26.49±13.59c	422.47±118.83b	216.72±166.89bc
(Z)3-Hexen-1-ol	10.51±5.48cd	64.24±10.10a	0.00±0.00d	21.94±6.29c	19.88±6.24c	14.40±4.34c	46.61±10.00b	9.04±3.24cd
Methyl salicylate	2.08±1.18c	45.27±12.44c	458.36±109.24a	34.43±9.84c	24.60±19.54c	30.72±3.16c	260.18±81.98cb	48.65±30.52c
cis-Cinnamaldehyde	0.00±0.00c	4.93±1.33b	12.68±1.88a	0.00±0.00c	6.01±2.09b	11.15±3.01a	13.02±3.80a	0.00±0.00c
Cinnamyl alcohol	126.88±67.41b	93.33±22.57b	-	21.02±5.23b	-	940.28±299.55a	-	60.88±22.42b
(Z)-2-Hexenol	5.40±2.53c	165.41±79.92a	11.64±4.35bc	53.51±20.52bc	14.94±3.11bc	40.75±20.23bc	71.49±15.66b	10.63±3.72bc
Benzenepropyl acetate	27.37±10.81d	127.00±48.37bc	181.57±42.83b	15.94±7.60d	67.84±46.04cd	33.50±9.98d	260.44±22.70a	12.86±2.38d
m-Cresole	12.56±4.21cd	16.81±0.75cd	0.00±0.00d	62.62±35.80b	14.65±7.90cd	32.67±11.53cd	113.44±16.89a	11.52±6.67cd
Pentyl acetate	0.00±0.00c	75.51±37.73bc	565.92±307.89a	65.54±26.38bc	28.88±21.37bc	0.00±0.00c	260.47±23.42b	56.11±27.74bc
"-", not detected.
Note: 'DEZS' and 'JM' belong to the fresh-scented Prunus mume cultivars; 'MDL' and 'DFH' belong to the faint-scented Prunus mume cultivars; 'FPCZ' and 'JN' belong to the strong-scented Prunus mume cultivars; 'XLE' and 'LY' belong to the sweet-scented Prunus mume cultivars
Relative amounts of compounds(%) are represented the averages and standard deviation
Values with different lower-case letters in the same row are significantly different among 8 different cultivars（P < 0.05）.

## Sheet: Table S6
Table S6. OAV of endogenous biomarkers
Number	volatile compounds	Molecular Weight	Molecular Formula	Odor thresholds(μg/kg)	OAVs								aromatic characteristics
					DEZS	JM	MDL	DFH	FPCZ	JN	XLE	LY
1	Cinnamyl alcohol	134.18	C9H10O	1000a	24.2733	0.98953	0	0.67422	0.96813	50.6534	0.82625	0.54581	FLorala
2	Benzyl Benzoate	212.25	C14H12O2	n/a									Spicyb
3	Tetracosanal	352.637	C24H48O	-									-
4	Squalene	410.718	C30H50	-
5	Hexadecanoic acid, phenylmethyl ester	346.5	C23H38O2	-
6	Tricosanal	338.611	C23H46O	-
7	Cinnamyl acetate	176.21	C11H12O2	n/a									Fattyc
8	Benzoyl cyanide	131.131	C8H5NO	1200c	6.48947	0.234833	17.0345	11.198	10.0432	3.18794	14.5326	3.03739	Fruityc
9	Tetracosanoic acid, methyl ester	382.663	C25H50O2	-									-
10	Mandelonitrile benzoate	237.253	C15H11NO2	-
11	Chavicol	108.14	C7H80	n/a
12	1-Heptacosene	378.718	C27H54	-
aDescriptions and threshold values after GA Burdock(2010).bFrom Du F(2019).cFrom Li X(2021)

## Sheet: Table S7
Table S7. Comparative analysis of the content of endogenous biomarkers with high OAV.
Compound	Endogenous Content[mean±SD(ng/g)]
	‘DEZS’	‘JM’	‘MDL’	‘DFH’	‘FPCZ’	‘JN’	‘XLE’	‘LY’
Tetracosanoic acid, methyl ester	175.92±20.04de	973.55±55.83a	885.63±46.28a	552.00±11.73b	454.23±208.37bc	363.76±69.51cd	143.66±26.85e	139.61±90.06e
1-Heptacosene	3498.03±45.49a	3253.21±48.14a	1705.55±128.53cd	2643.10±60.22abc	2128.76±90.59bcd	1120.39±4.41d	2932.38±232.87ab	2623.93±1455.04abc
Chavicol	1018.75±233.59d	2711.19±128.98c	828.48±35.84ce	11.06±2.24f	3734.12±138.52b	6536.32±127.73a	685.97±27.48e	627.37±91.79e
Cinnamyl alcohol	24273.30±439.09b	989.53±48.40c	-	674.22±255.10c	968.13±119.79c	50653.38±2014.95a	826.25±126.58c	545.81±173.38c
Benzyl Benzoate	7043.17±559.55d	2526.78±60.04f	31590.10±495.19a	18262.13±662.05b	5062.44±552.85e	9855.85±376.16c	6177.45±341.27d	27.79±11.48g
Benzoyl cyanide	7787.36±299.18d	281.80±29.12f	20441.37±543.41a	13437.65±721.12c	12051.89±1952.67c	3825.53±184.92e	17439.07±697.49b	3644.87±563.23e
Mandelonitrile benzoate	6010.97±777.17bc	396.99±33.22c	11734.45±558.19b	10160.22±765.91b	9273.53±1265.32b	4034.72±110.24bc	20748.97±806.81a	21917.36±10953.52a
Tetracosanal	2341.54±77.34a	2016.66±87.55b	1615.73±104.37d	529.06±38.34e	1700.01±58.68cd	1999.57±25.81bc	1611.29±110.03d	1404.16±358.13d
Squalene	9025.85±1897.74bcd	11994.33±466.77a	9712.55±1326.68abc	4845.34±1623.88e	8726.94±667.39bcd	6461.35±750.97de	11092.94±1504.62ab	7418.52±1760.43cde
Cinnamyl acetate	6915.29±83.17a	-	75.77±17.76c	80.06±6.42c	136.34±4.89c	1110.68±20.73b	86.72±10.61c	-
Hexadecanoic acid, phenylmethyl ester	536.27±27.87c	172.11±37.43d	-	1215.50±270.64b	501.31±36.86c	2576.54±56.79a	1154.35±105.42b	23.19±16.62d
Tricosanal	635.42±69.04b	1060.96±156.99a	460.01±108.50bcd	-	634.25±76.87b	331.51±39.86cd	504.48±25.63bc	310.54±92.65d
Values with different lower-case letters in the same row are significantly different among 8 different cultivars（P < 0.05）.
"-", not detected.
Note: 'DEZS' and 'JM' belong to the fresh-scented Prunus mume cultivars; 'MDL' and 'DFH' belong to the faint-scented Prunus mume cultivars; 'FPCZ' and 'JN' belong to the strong-scented Prunus mume cultivars; 'XLE' and 'LY' belong to the sweet-scented Prunus mume cultivars
Relative amounts of compounds(%) are represented the averages and standard deviation
